# Supplementary material for: A Newly Uncovered Group of Distantly Related Lysine Methyltransferases Preferentially Interact with Molecular Chaperones to Regulate Their Activity
Source: PLoS Genet. 2013 Jan 17;9(1):e1003210. doi: 10.1371/journal.pgen.1003210 (PMC3547847; doi:10.1371/journal.pgen.1003210)
Supplement: Table S1 — Detailed mass spectrometry data and FDR scores for a selection of protein interactions identified in the purification of human TAP-tagged putative methyltransferases. (XLS) [file pgen.1003210.s008.xls]

## Sheet: Sheet1
Bait	Prey	Accession Number	Unique Peptide Match	Sequence Coverage	Protein Mascot Score	P-value	FDR
CAMKMT	CALM2	1XFX_O	9	0.376	445.74	0.0292479	0.0947267
CAMKMT	CAMKMT	NP_079042.1	29	0.641	1777.31	0.00181754	0.06
CAMKMT	CCT2	NP_006422.1	5	0.133	263.15	0.0130135	0.0727677
CAMKMT	CCT3	BAG62430.1	5	0.11	343.7	0.00179713	0.06
CAMKMT	CCT6A	BAD92965.1	3	0.081	164.51	0.0288704	0.0944863
CAMKMT	CCT8	AAH12584.1	7	0.163	509.27	0.010167	0.0594782
CAMKMT	HSP90AA1	NP_005339.3	19	0.253	938.59	0.00778587	0.06
CAMKMT	HSP90AB1	BAG59814.1	22	0.337	1046.3	0.0149169	0.0789951
CAMKMT	HSP90AB2P	Q58FF8.2	6	0.157	251.69	0.00665934	0.06
CAMKMT	HSPA5	AAF13605.1	4	0.066	179.89	0.00748043	0.06
CAMKMT	HSPA8	NP_006588.1	23	0.416	1229.61	0.0269624	0.0904114
CAMKMT	NPEPPS	EAW94812.1	11	0.136	408.61	0.005111	0.06
CAMKMT	TUBB3	AAH01678.2	12	0.303	691.95	0.00385722	0.06
CAMKMT	TUBB4A	CAA25318.1	13	0.378	876.38	0.00189634	0.06
CAMKMT	TUBB6	NP_080749.2	11	0.244	561.02	0.00524141	0.06
FAM86A	EEF2	NP_001952.1	9	0.133	453.53	0.00227538	0.06
FAM86A	FAM86A	NP_958802.1	27	0.718	1917.15	0.00181754	0.06
FAM86A	FAM86B2	NP_001131082.1	10	0.261	725.88	0.000931432	0.06
FAM86A	FAM86C	EAW74800.1	9	0.428	486.67	0.00157408	0.06
FAM86A	HSPA5	AAF13605.1	2	0.031	109.5	0.0210894	0.0847686
FAM86B2	CCT2	NP_006422.1	15	0.35	812.68	0.00110798	0.06
FAM86B2	CCT3	BAG62430.1	8	0.18	406.14	0.00224292	0.06
FAM86B2	CCT4	BAH13897.1	12	0.216	443.993	0.0182426	0.0839383
FAM86B2	CCT5	BAG56857.1	11	0.231	508.86	0.0185629	0.0843983
FAM86B2	CCT6A	BAD92965.1	13	0.325	665.47	0.00299801	0.06
FAM86B2	CCT6B	BAG63232.1	5	0.097	194.4	0.00813733	0.06
FAM86B2	CCT7	NP_001159757.1	12	0.333	723.77	0.00596418	0.06
FAM86B2	CCT8	EAX09924.1	17	0.322	942.66	0.00824366	0.06
FAM86B2	FAM86B2	NP_001131082.1	24	0.564	1455.04	0.00181754	0.06
FAM86B2	TCP1	CAA37064.1	11	0.236	536.38	0.0193951	0.0854096
FAM86B2	TUBB2A	NP_001060.1	20	0.501	1337.67	0.00700776	0.06
FAM86B2	TUBB3	AAC52035.1	14	0.304	968.683	0.00778956	0.06
FAM86B2	TUBB4A	NP_006078.2	17	0.453	1217.28	0.00617597	0.06
FAM86B2	TUBB6	BAG65398.1	8	0.25	648.15	0.00551985	0.06
FAM86B2	UBB	1C3T	4	0.5	116.66	0.0259812	0.0908183
FAM86B2	UBC	1OGW	5	0.526	193.953	0.00846647	0.06
METTL18	ANXA6	EAW61685.1	2	0.077	124.76	0.023055	0.0887962
METTL18	CCT2	EAW97230.1	9	0.223	421.11	0.00871748	0.06
METTL18	CCT3	CAI14168.1	10	0.207	516.373	0.00061114	0.06
METTL18	CCT4	BAH13897.1	15	0.293	566.697	0.00898052	0.06
METTL18	CCT6A	BAD92965.1	14	0.293	643.54	0.00303361	0.06
METTL18	CCT6B	Q92526.5	4	0.079	142.03	0.0163446	0.0818431
METTL18	CCT7	NP_001159757.1	9	0.194	392.083	0.0171535	0.0837841
METTL18	CCT8	BAG57138.1	13	0.255	792.07	0.00530869	0.06
METTL18	EIF3I	EAX07552.1	3	0.097	116.46	0.0204039	0.0845365
METTL18	EIF3K	EAW56805.1	3	0.188	167.04	0.00956794	0.06
METTL18	GRWD1	NP_113673.3	28	0.796	1529.86	0.00181754	0.06
METTL18	H1FX	NP_006017.1	2	0.103	158.41	0.0202902	0.0845365
METTL18	HSPA5	AAF13605.1	6	0.111	216.56	0.00804519	0.06
METTL18	HSPA7	P48741.2	2	0.065	103.62	0.0211957	0.0847686
METTL18	IARS	BAG62834.1	3	0.032	110.07	0.0197742	0.0856168
METTL18	IPO7	EAW68591.1	3	0.039	154.81	0.0272885	0.0901041
METTL18	KDM1A	AAH16639.1	5	0.088	246.58	0.00674807	0.06
METTL18	LOC649330	NP_001139653.1	5	0.13	254.35	0.00672951	0.06
METTL18	METTL1	NP_005362.3	2	0.105	139.54	0.0186721	0.0843983
METTL18	METTL18	NP_219486.1	24	0.599	1024.96	0.00181754	0.06
METTL18	MRPL49	NP_004918.1	2	0.163	153.78	0.0237532	0.0892348
METTL18	POLR2H	AAA91458.1	4	0.287	190.68	0.00747508	0.06
METTL18	PPIH	EAX07155.1	3	0.254	114.52	0.0212458	0.0847686
METTL18	PRPF4	AAB87640.1	4	0.083	130.43	0.0220386	0.0869139
METTL18	RARS	AAB35627.1	3	0.047	111.1	0.020879	0.0853057
METTL18	RPL3	AAA60291.1	26	0.54	1184.19	0.00181754	0.06
METTL18	RUVBL1	ABF13334.1	10	0.298	472.3	0.0233159	0.0887409
METTL18	RUVBL2	NP_006657.1	5	0.125	325.863	0.0282306	0.0908113
METTL18	SNRPA1	CAA31838.1	3	0.161	146.52	0.0110331	0.0646714
METTL18	SNRPD2	NP_808210.2	4	0.352	229.42	0.00690797	0.06
METTL18	SNRPF	EAW97549.1	2	0.313	115.53	0.0120346	0.0694761
METTL18	SRP14	BAB69067.1	3	0.235	147.08	0.0251331	0.0895826
METTL18	SRP68	EAW89358.1	9	0.179	363.27	0.00463534	0.06
METTL18	SRP72	AAH46143.1	4	0.091	186.98	0.00681107	0.06
METTL18	SRP9	NP_003124.1	2	0.256	138.17	0.0197565	0.0856168
METTL18	TCP1	CAA37064.1	12	0.252	659.11	0.0138116	0.0773729
METTL18	TROVE2	CAI10825.1	3	0.139	132.7	0.0177652	0.0827517
METTL18	TUBGCP2	NP_006650.1	13	0.165	578.853	0.019413	0.0854096
METTL20	CCT3	AAC50068.1	3	0.154	180.8	0.00382079	0.06
METTL20	CCT6A	BAD92965.1	6	0.147	213.98	0.0209723	0.0853057
METTL20	CCT8	AAH12584.1	5	0.125	349.24	0.0237493	0.0892348
METTL20	HSPA5	AAF13605.1	4	0.08	151.73	0.0239122	0.0892348
METTL20	HSPA8	BAG53212.1	14	0.211	572.55	0.0240957	0.0889952
METTL20	HSPD1	NP_002147.2	54	0.764	3149.04	0.00176841	0.06
METTL20	METTL20	NP_776163.1	9	0.431	539.66	0.00116864	0.06
METTL20	TUBB2A	NP_001060.1	18	0.431	999.573	0.00700776	0.06
METTL20	TUBB4A	CAA25318.1	16	0.381	1011.25	0.00617597	0.06
METTL20	UBAP2L	EAW53220.1	3	0.032	129.4	0.0220011	0.0869139
METTL21A	CCDC88A	EAX00099.1	5	0.034	221.47	0.0075156	0.06
METTL21A	DYNC1H1	EAW81760.1	32	0.086	1366.16	0.000774197	0.06
METTL21A	HSPA1L	BAA32521.1	18	0.343	1258.04	0.0250943	0.0895826
METTL21A	HSPA2	NP_068814.2	10	0.155	501.27	0.0178979	0.0823657
METTL21A	HSPA4	NP_002145.3	30	0.418	1576.39	0.00181754	0.06
METTL21A	HSPA4L	O95757.3	46	0.571	2555.22	0.00181754	0.06
METTL21A	HSPA5	NP_005338.1	45	0.653	3115.13	0.00175443	0.06
METTL21A	HSPA7	P48741.2	2	0.065	192.91	0.00775925	0.06
METTL21A	HSPA8	NP_006588.1	45	0.693	2731.08	0.0269624	0.0904114
METTL21A	HSPA9	BAH12688.1	5	0.071	275.27	0.00577881	0.06
METTL21A	HSPBP1	NP_036399.3	2	0.1	111.93	0.015237	0.0799287
METTL21A	HSPH1	BAA34779.1	35	0.479	1951.19	0.00181754	0.06
METTL21A	METTL21A	NP_660323.3	19	0.619	1088.88	0.00181754	0.06
METTL21A	METTL21D	BAB14752.1	2	0.257	127.87	0.0264387	0.090794
METTL21A	NCALD	AAH36098.1	3	0.155	137.25	0.0194914	0.085078
METTL21B	BAG2	NP_004273.1	7	0.355	307.77	0.00468499	0.06
METTL21B	BAG6	BAB63390.1	24	0.279	1417.58	0.00181754	0.06
METTL21B	CCT2	NP_006422.1	41	0.839	2915.48	0.00324153	0.06
METTL21B	CCT3	CAI14168.1	39	0.741	2436.15	0.000865653	0.06
METTL21B	CCT4	NP_006421.2	31	0.635	1691.49	0.0116237	0.0699447
METTL21B	CCT5	AAH02971.1	34	0.803	1989.22	0.0228619	0.0882857
METTL21B	CCT6A	BAD92965.1	32	0.616	2138.23	0.00458893	0.06
METTL21B	CCT6B	BAG63232.1	6	0.14	323.64	0.00361646	0.06
METTL21B	CCT7	NP_006420.1	30	0.67	2092.69	0.00741566	0.06
METTL21B	CCT8	NP_006576.2	39	0.748	2603.61	0.00982365	0.06
METTL21B	CTSB	AAA52125.1	2	0.167	100.58	0.0248916	0.0905078
METTL21B	DNAJA1	BAA02656.1	8	0.358	364.57	0.00477841	0.06
METTL21B	DNAJA2	NP_005871.1	9	0.299	555.28	0.00108819	0.06
METTL21B	HSP90AA1	NP_005339.3	72	0.751	4608.61	0.0104024	0.0614919
METTL21B	HSP90AB1	NP_031381.2	74	0.823	4764.61	0.0149169	0.0789951
METTL21B	HSP90AB2P	Q58FF8.2	13	0.265	766.663	0.000747945	0.06
METTL21B	HSP90AB4P	Q58FF6.1	8	0.125	409.62	0.00513763	0.06
METTL21B	HSPA1L	BAA32521.1	20	0.323	1402.39	0.0250943	0.0895826
METTL21B	HSPA2	NP_068814.2	18	0.266	1027.88	0.0252477	0.0918338
METTL21B	HSPA5	BAG57068.1	4	0.209	203.26	0.00984623	0.06
METTL21B	HSPA7	P48741.2	2	0.065	178.43	0.00801186	0.06
METTL21B	HSPA8	NP_006588.1	41	0.624	2575.21	0.0269624	0.0904114
METTL21B	HSPD1	BAH12883.1	2	0.089	124.38	0.0214705	0.0847419
METTL21B	HUWE1	EAW93160.1	13	0.04	603.96	0.000646816	0.06
METTL21B	IGBP1	NP_001542.1	7	0.292	273.12	0.0063012	0.06
METTL21B	KIAA1967	NP_066997.3	27	0.365	1432.68	0.00174808	0.06
METTL21B	LAMP2	BAH11955.1	2	0.057	110.93	0.020879	0.0853057
METTL21B	LDHA	NP_001158888.1	3	0.178	225.9	0.00769233	0.06
METTL21B	LDHB	NP_002291.1	4	0.15	198.85	0.0105902	0.0613887
METTL21B	MDH2	ABD77290.1	10	0.311	616.21	0.000922536	0.06
METTL21B	METTL21B	NP_056248.2	14	0.854	992.19	0.00174463	0.06
METTL21B	NTPCR	EAW69978.1	4	0.329	308.17	0.00468499	0.06
METTL21B	PDCD5	NP_004699.1	3	0.264	135.59	0.0199955	0.0847501
METTL21B	PFDN1	CAA76759.1	6	0.369	298.77	0.0047496	0.06
METTL21B	PFDN2	NP_036526.2	5	0.416	326.24	0.00358007	0.06
METTL21B	PFDN4	AAB17063.1	5	0.431	280.85	0.00525193	0.06
METTL21B	PFDN5	NP_002615.2	9	0.636	481.8	0.00170692	0.06
METTL21B	PFDN6	NP_055075.1	8	0.519	236.867	0.00735012	0.06
METTL21B	PPP6C	NP_001116841.1	4	0.159	172.41	0.0076778	0.06
METTL21B	RNF126	EAW61171.1	2	0.115	124.62	0.023055	0.0887962
METTL21B	RUVBL1	NP_003698.1	19	0.515	1072.14	0.0235963	0.0879506
METTL21B	RUVBL2	NP_006657.1	20	0.428	1357.48	0.0132962	0.0743357
METTL21B	SAR1A	NP_064535.1	2	0.116	151.51	0.0248131	0.0905078
METTL21B	SMC1A	AAB34405.1	5	0.043	240.65	0.00725987	0.06
METTL21B	SMC3	NP_005436.1	4	0.035	175.97	0.0067438	0.06
METTL21B	STIP1	NP_006810.1	73	0.816	3970.39	0.0105279	0.0613887
METTL21B	TCP1	CAA37064.1	33	0.725	2113.77	0.0164693	0.0818078
METTL21B	TIPRL	NP_690866.1	6	0.246	253.36	0.00665327	0.06
METTL21B	TUBB2A	NP_001060.1	30	0.598	2144.18	0.00700776	0.06
METTL21B	TUBB3	NP_006077.2	18	0.371	1293.4	0.00786928	0.06
METTL21B	TUBB4A	NP_006078.2	32	0.696	2128.57	0.00617597	0.06
METTL21B	TUBB6	NP_080749.2	13	0.264	974.29	0.00995172	0.06
METTL21B	TUBB8	CAI16221.1	12	0.257	759.08	0.00157609	0.06
METTL21B	TUBBP5	A6NKZ8.2	7	0.14	411.02	0.00497146	0.06
METTL21B	UBA1	CAA37078.1	2	0.041	126.18	0.0254987	0.0922393
METTL21B	UBB	EAX04503.1	10	0.935	533.72	0.00117087	0.06
METTL21B	UBC	1OGW	10	0.947	529.807	0.00115873	0.06
METTL21B	UBL4A	NP_055050.1	10	0.701	594.93	0.00106279	0.06
METTL21B	VBP1	NP_003363.1	11	0.538	533.68	0.00116068	0.06
METTL21C	CARM1	Q86X55.3	3	0.072	162.53	0.00862573	0.06
METTL21C	CCDC88A	BAA21515.1	8	0.145	393.32	0.00425285	0.06
METTL21C	CCT3	BAG62430.1	2	0.044	161.49	0.00686655	0.06
METTL21C	DYNC1H1	EAW81759.1	25	0.059	935.01	0.000628043	0.06
METTL21C	GTF3C4	AAH11619.1	5	0.078	234.18	0.00672876	0.06
METTL21C	HSPA1L	BAA32521.1	17	0.293	1175.48	0.0250943	0.0895826
METTL21C	HSPA5	AAF13605.1	10	0.194	523.41	0.00110463	0.06
METTL21C	HSPA8	NP_006588.1	25	0.342	1226.66	0.0269624	0.0904114
METTL21C	KDM1A	AAH16639.1	9	0.164	400.64	0.00457675	0.06
METTL21C	MAD1L1	EAW87220.1	3	0.039	135.89	0.0199955	0.0847501
METTL21C	METTL21A	AAL66295.1	2	0.133	115.61	0.0204039	0.0845365
METTL21C	METTL21C	NP_001010977.1	25	0.765	1822.53	0.00181754	0.06
METTL21C	TUBB2A	NP_001060.1	14	0.326	738.64	0.0034682	0.06
METTL21C	TUBGCP2	NP_006650.1	12	0.136	488.9	0.026203	0.0908183
METTL21C	UBB	EAX04503.1	3	0.494	132.31	0.0192967	0.0854096
METTL21C	UBC	AAV33127.1	3	0.248	128.397	0.0260937	0.0908183
METTL21D	ALDOA	CAA30979.1	6	0.184	283.46	0.0054754	0.06
METTL21D	ASPSCR1	AAH18722.1	54	0.901	2845.33	0.00181754	0.06
METTL21D	HEXB	AAA68620.1	4	0.074	155.84	0.0301769	0.0951652
METTL21D	HSPA9	BAH12688.1	8	0.149	544.56	0.00113525	0.06
METTL21D	LAGE3	NP_006005.2	2	0.266	152.82	0.0252278	0.0918338
METTL21D	MAT2A	NP_005902.1	2	0.066	122.16	0.0232154	0.0887962
METTL21D	METTL21D	NP_078834.2	29	0.873	1753.25	0.00181754	0.06
METTL21D	TUBB2A	NP_001060.1	13	0.36	761.08	0.00282603	0.06
METTL21D	TUBB3	AAH01678.2	8	0.207	490.07	0.00680982	0.06
METTL21D	UBB	1C3T	4	0.618	199.29	0.0106871	0.0609822
METTL21D	UBC	1OGW	4	0.618	197.333	0.0100084	0.0591348
METTL21D	UBXN6	NP_079517.1	31	0.728	1624.02	0.00181754	0.06
METTL21D	VCP	NP_009057.1	86	0.881	5383.52	0.00308908	0.06
METTL22	EXOSC1	CAI40781.1	4	0.312	219.48	0.00826993	0.06
METTL22	EXOSC2	AAB60392.1	5	0.264	289.83	0.0099103	0.06
METTL22	EXOSC8	CAI46226.1	3	0.157	146.21	0.0248841	0.0905078
METTL22	FOXK1	NP_001032242.1	11	0.166	388.463	0.00539795	0.06
METTL22	GTF3C4	AAH11619.1	6	0.108	311.21	0.00402952	0.06
METTL22	HSP90AA1	NP_005339.3	18	0.239	901.8	0.00514012	0.06
METTL22	HSP90AB1	NP_031381.2	28	0.384	1396.64	0.0149169	0.0789951
METTL22	HSP90AB2P	Q58FF8.2	5	0.144	299.243	0.0047496	0.06
METTL22	HSPA1L	BAA32521.1	18	0.293	1166.53	0.0250943	0.0895826
METTL22	HSPA5	AAF13605.1	5	0.085	301.64	0.00460541	0.06
METTL22	HSPA8	NP_006588.1	22	0.334	1092.33	0.0269624	0.0904114
METTL22	KIN	NP_036443.1	48	0.707	3059.22	0.00181754	0.06
METTL22	LRPPRC	AAA67549.1	13	0.112	579.85	0.00122998	0.06
METTL22	METTL22	EAW85212.1	28	0.693	2131.86	0.00306812	0.06
METTL22	SF1	NP_973727.1	3	0.044	105.48	0.0157099	0.0801624
METTL22	TUBB2A	NP_001060.1	8	0.193	384.99	0.0219125	0.0869139
METTL22	TUBB2B	AAB88188.1	8	0.225	304.41	0.00668001	0.06
METTL22	TUBB3	AAH01678.2	11	0.283	664.54	0.00441609	0.06
METTL22	TUBB4A	CAA25318.1	14	0.378	890.06	0.00228597	0.06
METTL23	BAG6	BAG63924.1	4	0.069	186.97	0.00681107	0.06
METTL23	CASP14	NP_036246.1	3	0.145	144.83	0.0205688	0.083494
METTL23	CCT3	BAG62430.1	3	0.06	157.79	0.00946563	0.06
METTL23	CSTA	NP_005204.1	2	0.194	107.72	0.0229232	0.0882857
METTL23	DNAJA1	BAH12856.1	3	0.183	102.84	0.0237294	0.0892348
METTL23	DNAJA2	CAA73791.1	2	0.071	116.94	0.0259209	0.0921816
METTL23	DNAJB11	NP_057390.1	3	0.092	213.22	0.0103694	0.0615701
METTL23	GANAB	EAW74045.1	10	0.145	377.64	0.00515472	0.06
METTL23	HSP90B1	AAK74072.1	17	0.194	734.79	0.00103125	0.06
METTL23	HSPA5	NP_005338.1	56	0.683	3576.4	0.00175443	0.06
METTL23	KIAA1967	CAD38866.1	6	0.082	256.04	0.00702924	0.06
METTL23	METTL21D	BAB14752.1	2	0.257	104.12	0.0211957	0.0847686
METTL23	METTL23	Q86XA0.3	10	0.632	652.05	0.000991618	0.06
METTL23	PDIA6	AAB50217.1	3	0.093	174.73	0.00813256	0.06
METTL23	S100A7	CAC20409.1	4	0.404	183.98	0.0149865	0.0789951
METTL23	S100A9	NP_002956.1	3	0.316	111.65	0.0296995	0.0944432
METTL23	SEP15	EAW73180.1	2	0.362	147.28	0.0243648	0.0902849
METTL23	SERPINH1	EAW74978.1	7	0.305	326.3	0.00358007	0.06
METTL23	TUBB2A	NP_001060.1	21	0.49	1213.35	0.00700776	0.06
METTL23	TUBB3	AAC52035.1	15	0.316	898.587	0.00342647	0.06
METTL23	TUBB4A	CAA25318.1	17	0.399	999.347	0.00617597	0.06
METTL23	TUBB6	BAG65398.1	7	0.223	556.18	0.00551774	0.06
METTL23	UBB	EAX04503.1	6	0.636	232.7	0.00674088	0.06
METTL23	UBC	1OGW	6	0.645	230.743	0.00721512	0.06
METTL23	UBL4A	NP_055050.1	4	0.229	207.18	0.0116905	0.0699447
METTL23	UGGT1	AAH41098.1	26	0.195	1048.78	0.00181754	0.06
METTL23	UGGT2	CAB61378.1	9	0.064	310.04	0.00419747	0.06
