# Supplementary material for: A Newly Uncovered Group of Distantly Related Lysine Methyltransferases Preferentially Interact with Molecular Chaperones to Regulate Their Activity
Source: PLoS Genet. 2013 Jan 17;9(1):e1003210. doi: 10.1371/journal.pgen.1003210 (PMC3547847; doi:10.1371/journal.pgen.1003210)
Supplement: Table S2 — Detailed mass spectrometry data for protein interactions detected in the purification of Saccharomyces cerevisiae TAP-tagged NNT1. Positive hits were identified on the basis of a comparison with control strain BY4741. (XLS) [file pgen.1003210.s009.xls]

## Sheet: Sheet1
Bait	Prey	Accession Number	Protein Mascot Score	Unique Peptide Match	Spectral count	Sequence Coverage
NNT1	CDC48	NP_010157	118	2	4	0.044
NNT1	FUN12	NP_009365	236	6	9	0.087
NNT1	MPM1	NP_012469	67	2	3	0.075
NNT1	NNT1	NP_013387	784	16	74	0.678
NNT1	PGK1	NP_009938	101	2	5	0.055
NNT1	SEC53	NP_116609	52	2	2	0.098
